# Supplementary material for: Spatiotemporal patterns of locus coeruleus integrity predict cortical tau and cognition
Source: Nat Aging. 2024 Apr 25;4(5):625–37. doi: 10.1038/s43587-024-00626-y (PMC11108787; doi:10.1038/s43587-024-00626-y)
Supplement: Supplementary file 3 — Data for reproducing the plot(s) in Fig. 1b. See Data Availability Statement for data related to other panels. [file 43587_2024_626_MOESM3_ESM.xlsx]

## Sheet: Sheet1
Values for reproducing the distributions on the left				Values for reproducing the distributions on the right
LC (baseline) to left MTL (follow-up)	Left MTL (baseline) to LC (follow-up)			LC (baseline) to right MTL (follow-up)	Right MTL (baseline) to LC (follow-up)
0.243582	0.172395			0.266087	0.281239
0.258393	0.0975702			0.274854	0.279156
0.249018	0.211507			0.295071	0.193308
0.229518	0.182089			0.287735	0.224238
0.253858	0.321232			0.272535	0.288252
0.258782	0.312989			0.277545	0.338767
0.275347	0.306126			0.278918	0.171859
0.231408	0.250247			0.270017	0.21428
0.229903	0.320822			0.290044	0.236652
0.24307	0.316698			0.275654	0.299025
0.247136	0.310555			0.296045	0.345136
0.231267	0.319599			0.269641	0.213058
0.302954	0.288882			0.26612	0.228485
0.254101	0.281141			0.270255	0.287361
0.261575	0.261351			0.270927	0.218095
0.231021	0.263821			0.278361	0.146128
0.247478	0.27867			0.300353	0.195778
0.244669	0.237818			0.303643	0.21446
0.234762	0.326214			0.299434	0.250567
0.270701	0.297899			0.277116	0.257339
0.264308	0.23697			0.355985	0.158716
0.244507	0.294691			0.3038	0.163136
0.230117	0.261874			0.266322	0.162412
0.242167	0.218422			0.305505	0.200959
0.23207	0.23291			0.326761	0.257929
0.23979	0.259472			0.325617	0.250149
0.244289	0.248479			0.401841	0.189619
0.235499	0.273483			0.286967	0.153172
0.267777	0.262087			0.293172	0.191907
0.253422	0.213181			0.331705	0.244689
0.281591	0.267631			0.327907	0.246875
0.266102	0.239837			0.283636	0.235373
0.256339	0.277144			0.306104	0.170302
0.267215	0.159327			0.334726	0.21916
0.236331	0.196585			0.325217	0.229323
0.229796	0.22728			0.269322	0.183292
0.258916	0.236777			0.276443	0.261805
0.261897	0.24587			0.267658	0.168408
0.229334	0.222283			0.283247	0.101577
0.230661	0.251932			0.299536	0.186868
0.260133	0.19531			0.343837	0.279855
0.228963	0.186386			0.309047	0.29197
0.226844	0.166392			0.323306	0.18028
0.228028	0.227487			0.276069	0.135683
0.284977	0.199363			0.268669	0.182378
0.277481	0.235451			0.344927	0.276067
0.232803	0.162113			0.312002	0.240537
0.256892	0.214275			0.299231	0.110247
0.227434	0.224835			0.35452	0.189363
0.240961	0.213343			0.343279	0.227119
0.231621	0.188788			0.3211	0.230138
0.230534	0.223972			0.266232	0.150067
0.226401	0.21135			0.305446	0.155831
0.246666	0.19476			0.37567	0.152109
0.247456	0.215008			0.312846	0.14935
0.225423	0.168415			0.341193	0.160785
0.260172	0.226818			0.321299	0.185781
0.242409	0.202571			0.308674	0.168278
0.270184	0.18389			0.338579	0.152565
0.263334	0.192087			0.282779	0.104389
0.311145	0.253033			0.279359	0.173257
0.26226	0.247948			0.298687	0.159603
0.232876	0.322517			0.300556	0.218171
0.227665	0.156648			0.299931	0.22391
0.308574	0.244117			0.280478	0.246125
0.317224	0.191269			0.288946	0.249535
0.290983	0.193029			0.275615	0.239386
0.236563	0.189932			0.299731	0.191666
0.321395	0.255159			0.305417	0.233665
0.348977	0.221433			0.2853	0.173579
0.247572	0.16514			0.304781	0.143533
0.301751	0.257498			0.29007	0.153951
0.298663	0.220994			0.32732	0.11867
0.225522	0.10576			0.293473	0.116457
0.228009	0.106348			0.292425	0.227445
0.227819	0.154642			0.295824	0.210058
0.226602	0.173839			0.276457	0.227707
0.233047	0.151112
0.239438	0.310984
0.23639	0.157623
0.273953	0.198865
0.243399	0.175564
0.274815	0.136732
0.262988	0.137715
0.355082	0.248337
0.272055	0.151764
0.285007	0.166916
0.339634	0.183114
0.351859	0.175671
0.3732	0.21012
0.235814	0.200816
0.333119	0.188574
0.37827	0.224106
0.307497	0.159304
0.225313	0.220079
0.287886	0.213209
0.391634	0.243792
0.343752	0.205218
0.349664	0.276375
0.331638	0.213173
0.230974	0.135746
0.227959	0.18118
0.24199	0.172311
0.242541	0.174046
0.235542	0.196726
0.230817	0.161321
0.242583	0.183835
0.241886	0.20606
0.2566	0.167709
0.286652	0.148201
0.228056	0.167639
0.247034	0.308413
0.255681	0.230265
0.260485	0.211254
0.269169	0.168057
0.278024	0.153057
0.310862	0.212982
0.306259	0.144168
0.232272	0.265763
0.302946	0.198045
0.309329	0.162695
0.330698	0.153097
0.348921	0.170568
0.358366	0.185408
0.310341	0.17961
0.348502	0.125133
0.378363	0.184877
0.383026	0.203964
0.245699	0.0601039
0.273372	0.198788
0.356868	0.194351
0.373897	0.170508
0.2328	0.230589
0.292853	0.232632
0.38164	0.207272
0.316153	0.268251
0.336518	0.252038
0.231754	0.13468
0.263857	0.272681
0.228977	0.20825
0.243095	0.173065
0.248736	0.145377
0.233067	0.11911
0.233978	0.251676
0.280029	0.225999
0.297468	0.168277
0.310818	0.12005
0.315509	0.127181
0.354168	0.194527
0.265855	0.151372
0.29169	0.279568
0.313975	0.186942
0.337663	0.132169
0.34805	0.143028
0.358751	0.174432
0.37579	0.167055
0.320843	0.167159
0.380029	0.155441
0.316389	0.20098
0.229904	0.17588
0.297338	0.195407
0.362457	0.209721
0.287725	0.134242
0.230436	0.227265
0.262318	0.213912
0.320691	0.188211
0.240786	0.164306
0.234265	0.105227
0.230216	0.0774378
0.26844	0.135164
0.253139	0.136564
0.311185	0.134537
0.309201	0.180986
0.309302	0.209922
0.242202	0.180793
0.319592	0.233545
0.233251	0.19416
0.279281	0.200778
0.265675	0.147062
0.267542	0.177881
0.246531	0.129965
0.247114	0.161394
0.242341	0.128516
0.24808	0.146788
0.24593	0.103795
0.237318	0.192133
