# Supplementary material for: Spatiotemporal patterns of locus coeruleus integrity predict cortical tau and cognition
Source: Nat Aging. 2024 Apr 25;4(5):625–37. doi: 10.1038/s43587-024-00626-y (PMC11108787; doi:10.1038/s43587-024-00626-y)
Supplement: Supplementary file 4 — Data for reproducing the plot(s) in Fig. 2b. See Data Availability Statement for data related to other panels. [file 43587_2024_626_MOESM4_ESM.xlsx]

## Sheet: Figure2_B
Beta-amyloid (PIB_FS_DVR_PVC_FLR)	LC integrity reversed	Right MTL	Left MTL
1.1989	-1.3665	1.25667	1.2799
1.1244	-1.4204	1.09989	1.22698
1.1818	-1.30224	1.22169	1.10637
1.1331	-1.28584	1.06484	1.02323
1.1935	-1.36168	1.14344	1.21202
1.2178	-1.31856	1.04682	1.12843
1.6328	-1.32799	1.33713	1.2964
1.2019	-1.44823	1.08603	1.16011
1.0965	-1.33351	1.08755	1.13114
1.4729	-1.35142	1.08775	1.05156
1.1994	-1.36327	1.06804	1.12901
1.1595	-1.31701	1.08343	1.08863
1.7873	-1.32645	1.1945	1.20142
1.5033	-1.3371	1.05974	0.961916
1.2821	-1.37159	1.17571	1.22874
1.2816	-1.30082	1.10114	1.18181
1.177	-1.30995	0.997018	1.08321
1.1727	-1.27686	1.27452	1.20648
1.244	-1.27687	1.2147	1.31794
1.1787	-1.39346	1.01216	1.07953
1.2146	-1.32215	1.14852	1.28707
1.1548	-1.342	1.24413	1.34256
1.1491	-1.39276	1.02664	1.27062
1.2654	-1.37214	1.10832	1.32444
1.1589	-1.34997	1.16775	1.19537
1.2983	-1.2928	1.28626	1.45464
1.9049	-1.33397	1.05525	1.12148
1.1686	-1.30115	1.18085	1.18728
1.241	-1.32113	1.29775	1.53727
1.747	-1.29758	1.15344	1.30984
1.1818	-1.32462	1.32806	1.56207
1.1572	-1.39189	1.27697	1.22032
1.1666	-1.29346	1.09918	1.07612
1.9694	-1.28286	2.27923	1.42817
1.1566	-1.3632	1.18637	1.25604
1.2725	-1.34782	1.3631	1.29865
1.2357	-1.29691	1.11554	1.22604
1.1325	-1.31772	1.0846	1.05507
1.0783	-1.44279	1.29167	1.31546
1.2065	-1.34939	1.20079	1.42229
1.2397	-1.32996	1.18366	1.54152
1.2669	-1.33322	1.2884	1.14052
1.1964	-1.44697	1.10074	1.15764
1.2557	-1.37843	1.07933	1.10789
1.7618	-1.30619	1.44137	1.43557
1.1438	-1.33429	1.41533	1.38771
1.1271	-1.28798	1.35485	1.24444
1.1145	-1.33677	1.07679	1.2019
1.1249	-1.35004	1.1672	0.898031
1.1404	-1.3758	0.950148	1.14308
1.757	-1.33879	1.2617	1.41746
1.2858	-1.32034	1.39109	1.19453
1.1669	-1.30606	1.14916	1.25558
1.1921	-1.31321	1.08729	1.11819
1.1495	-1.31231	1.14269	1.201
1.2033	-1.31296	1.21054	1.27867
1.1277	-1.55294	1.08832	1.24357
1.1623	-1.30914	1.02261	1.07688
1.2205	-1.3305	1.12979	1.32828
1.1439	-1.31238	1.32289	1.32411
1.1338	-1.28893	1.36408	1.5568
1.266	-1.34485	1.25075	1.30147
1.8995	-1.26984	1.49134	1.73808
1.1587	-1.34696	1.21945	1.34214
1.1634	-1.3437	1.35258	1.36673
1.1961	-1.33782	1.20876	1.14849
1.3863	-1.2613	1.38402	1.59716
1.2379	-1.34376	1.10225	1.10528
1.1582	-1.37924	1.213	1.31473
1.133	-1.29754	1.25433	1.32355
1.2008	-1.29463	0.9805	1.15494
1.1661	-1.24456	1.05357	1.15941
1.1439	-1.31758	1.03946	1.04933
1.1618	-1.35429	1.23818	1.13944
1.1137	-1.29393	1.02403	1.14059
