# Supplementary material for: Spatiotemporal patterns of locus coeruleus integrity predict cortical tau and cognition
Source: Nat Aging. 2024 Apr 25;4(5):625–37. doi: 10.1038/s43587-024-00626-y (PMC11108787; doi:10.1038/s43587-024-00626-y)
Supplement: Supplementary file 5 — Data for reproducing the plot(s) in Fig. 3b,c. See Data Availability Statement for data related to other panels. [file 43587_2024_626_MOESM5_ESM.xlsx]

## Sheet: Sheet1
LC integrity reversed	Left MTL	Right MTL	Follow-up PACC5
-1.3665	1.19069	1.31175	0.907218
-1.4204	1.09717	1.14266	0.856468
-1.30224	1.24683	1.15342	-0.184353
-1.28584	1.13317	1.07937	0.979537
-1.36168	1.15361	1.18503	0.121388
-1.31856	1.15756	1.33627	-0.208853
-1.32799	1.44803	1.40385	-0.687063
-1.44823	1.03428	1.15302	0.363503
-1.33351	1.06736	1.19551	0.359186
-1.35142	1.12858	1.31855	-0.0287474
-1.36327	1.14123	1.10651	1.06072
-1.31701	1.17109	1.17638	0.227837
-1.32645	1.32377	1.32127	0.645647
-1.3371	1.11037	1.13647	1.19581
-1.37159	1.22281	1.27304	0.264932
-1.30082	1.1922	1.21265	1.4018
-1.30995	1.03065	1.01092	-0.347666
-1.27686	1.35975	1.32786	-0.109158
-1.27687	1.24584	1.46512	0.710888
-1.39346	1.09106	1.02396	0.678347
-1.32215	1.26726	1.24398	-0.764042
-1.342	1.31164	1.37378	0.0704156
-1.39276	1.13747	1.04858	1.08429
-1.37214	1.22452	1.32259	1.20465
-1.34997	1.22777	1.11981	0.296615
-1.2928	1.47268	1.73109	-2.74915
-1.33397	1.16329	1.2496	0.434435
-1.30115	1.30523	1.30438	0.693813
-1.32113	1.46085	1.59583	-1.28393
-1.29758	1.35661	1.20707	0.962272
-1.32462	1.29962	1.49767	-0.846216
-1.39189	1.19885	1.25918	0.571015
-1.29346	1.18572	1.2261	0.462303
-1.28286	1.86121	1.46308	-1.13352
-1.3632	1.23053	1.28895	0.548341
-1.34782	1.60289	1.55203	-0.385965
-1.29691	1.42435	1.33853	-0.256379
-1.31772	1.0851	1.00569	0.985823
-1.44279	1.1573	0.883951	-0.649537
-1.34939	1.378	1.4532	0.527951
-1.32996	1.41332	1.59362	-1.38799
-1.33322	1.32452	1.29244	1.02735
-1.44697	1.03863	0.909847	1.3839
-1.37843	1.21062	1.18333	0.285137
-1.30619	1.5276	1.57846	-0.488489
-1.30334	0.945715	1.0042	0.397418
-1.33429	1.55008	1.60625	-0.0277925
-1.28798	1.27652	1.44359	-0.0375488
-1.33677	1.18035	1.18653	0.0658446
-1.35004	0.915416	0.864194	1.49522
-1.3758	1.01023	0.963136	1.35981
-1.32986	0.900053	0.910389	1.02252
-1.33879	1.60546	1.59002	NA
-1.32034	1.22367	1.21352	0.560397
-1.30606	1.29933	1.27464	-1.07196
-1.31321	1.1363	1.01129	1.26987
-1.31231	1.24463	1.2954	0.326217
-1.31296	1.44328	1.47866	-0.410287
-1.55294	0.964654	0.814473	0.791899
-1.30914	0.973782	1.11375	0.427601
-1.3305	1.31918	1.46017	0.779858
-1.31238	1.35831	1.25093	NA
-1.28893	1.51581	1.63941	-0.350143
-1.34485	1.45407	1.44854	-0.476249
-1.26984	1.65411	1.90481	-1.19695
-1.34696	1.29664	1.39032	0.786314
-1.3437	1.31877	1.31758	0.067692
-1.33782	1.2336	1.26205	0.111425
-1.2613	1.4263	1.60827	-0.428053
-1.34376	1.20318	1.09356	0.299825
-1.37924	1.19819	1.17437	NA
-1.29754	1.40513	1.26059	1.29114
-1.29463	1.20244	1.10722	0.716764
-1.24456	1.21826	1.2289	1.06554
-1.31758	1.17251	1.09386	0.843583
-1.35429	1.2541	1.11497	1.09095
-1.29393	1.20677	1.07621	0.857577
