# Supplementary material for: Spatiotemporal patterns of locus coeruleus integrity predict cortical tau and cognition
Source: Nat Aging. 2024 Apr 25;4(5):625–37. doi: 10.1038/s43587-024-00626-y (PMC11108787; doi:10.1038/s43587-024-00626-y)
Supplement: Supplementary file 6 — Data for reproducing plots in Extended Data Fig. 2. [file 43587_2024_626_MOESM6_ESM.xlsx]

## Sheet: Sheet1
LC integrity reversed	Left Hippocampus (REGIONAL_TAU_FS_SUVR_Hippocampus_lh)	Right Hippocampus (REGIONAL_TAU_FS_SUVR_Hippocampus_rh)	Bilateral Hippocampus (REGIONAL_TAU_FS_SUVR_Hippocampus_bilateral)
-1.3665	1.4288	1.3933	1.41105
-1.4204	1.1039	1.1187	1.1113
-1.30224	1.144	1.2455	1.19475
-1.28584	1.1524	1.1816	1.167
-1.36168	1.2915	1.2681	1.2798
-1.31856	1.0611	1.0086	1.03485
-1.32799	1.3165	1.398	1.35725
-1.44823	1.2075	1.1854	1.19645
-1.33351	1.1845	1.0786	1.13155
-1.35142	1.0475	1.0332	1.04035
-1.36327	1.1739	1.2202	1.19705
-1.31701	1.0893	1.1977	1.1435
-1.32645	1.2674	1.297	1.2822
-1.3371	0.99184	1.037	1.01442
-1.37159	1.0398	1.0167	1.02825
-1.30082	1.2862	1.297	1.2916
-1.30995	1.2306	1.2199	1.22525
-1.27686	1.1044	1.1207	1.11255
-1.27687	1.2677	1.2855	1.2766
-1.39346	1.1303	1.1137	1.122
-1.32215	1.2308	1.326	1.2784
-1.342	1.3978	1.3588	1.3783
-1.39276	1.3545	1.3111	1.3328
-1.37214	1.2778	1.2964	1.2871
-1.34997	1.1754	1.2648	1.2201
-1.2928	1.4033	1.4362	1.41975
-1.33397	1.1255	1.0377	1.0816
-1.30115	1.2823	1.3153	1.2988
-1.32113	1.5471	1.3938	1.47045
-1.29758	1.3017	1.2486	1.27515
-1.32462	1.512	1.4687	1.49035
-1.39189	1.2454	1.3007	1.27305
-1.29346	1.224	1.1722	1.1981
-1.28286	1.2195	1.2769	1.2482
-1.3632	1.3191	1.3824	1.35075
-1.34782	1.1465	1.0486	1.09755
-1.29691	1.3837	1.5239	1.4538
-1.31772	1.0853	1.094	1.08965
-1.44279	1.3895	1.3078	1.34865
-1.34939	1.4013	1.4074	1.40435
-1.32996	1.3307	1.2436	1.28715
-1.33322	1.1725	1.226	1.19925
-1.44697	1.2503	1.1681	1.2092
-1.37843	1.2133	1.2157	1.2145
-1.30619	1.3138	1.2938	1.3038
-1.30334	0.96573	0.94292	0.954325
-1.33429	1.226	1.3028	1.2644
-1.28798	1.3229	1.3931	1.358
-1.33677	1.2291	1.1854	1.20725
-1.35004	0.84439	0.84818	0.846285
-1.3758	1.145	1.1745	1.15975
-1.32986	0.9778	0.9718	0.9748
-1.33879	1.4832	1.5176	1.5004
-1.32034	1.1146	1.1783	1.14645
-1.30606	1.2873	1.3035	1.2954
-1.31321	1.1215	1.1327	1.1271
-1.31231	1.1908	1.2065	1.19865
-1.31296	1.3328	1.4148	1.3738
-1.55294	1.2962	1.19	1.2431
-1.30914	1.2207	1.1424	1.18155
-1.3305	1.1991	1.194	1.19655
-1.31238	1.1955	1.1717	1.1836
-1.28893	1.6251	1.4682	1.54665
-1.34485	1.2735	1.2494	1.26145
-1.26984	1.2822	1.3101	1.29615
-1.34696	1.3337	1.3759	1.3548
-1.3437	1.2327	1.254	1.24335
-1.33782	1.0991	1.1481	1.1236
-1.2613	1.5347	1.3837	1.4592
-1.34376	1.1072	1.1456	1.1264
-1.37924	1.1918	1.204	1.1979
-1.29754	1.3337	1.3418	1.33775
-1.29463	1.2589	1.2821	1.2705
-1.24456	1.3235	1.3348	1.32915
-1.31758	1.1557	1.1186	1.13715
-1.35429	1.1925	1.2075	1.2
-1.29393	1.2501	1.2977	1.2739
