# Supplementary material for: Spatiotemporal patterns of locus coeruleus integrity predict cortical tau and cognition
Source: Nat Aging. 2024 Apr 25;4(5):625–37. doi: 10.1038/s43587-024-00626-y (PMC11108787; doi:10.1038/s43587-024-00626-y)
Supplement: Supplementary file 8 — Data for reproducing the plot(s) in Extended Data Fig. 8. [file 43587_2024_626_MOESM8_ESM.xlsx]

## Sheet: Sheet1
Follow-up PACC5	Averaged MTL FTP (SUVR, PVC)
0.907218	1.25122
0.856468	1.11992
-0.184353	1.20013
0.979537	1.10627
0.121388	1.16932
-0.208853	1.24691
-0.687063	1.42594
0.363503	1.09365
0.359186	1.13143
-0.0287474	1.22357
1.06072	1.12387
0.227837	1.17373
0.645647	1.32252
1.19581	1.12342
0.264932	1.24793
1.4018	1.20243
-0.347666	1.02079
-0.109158	1.3438
0.710888	1.35548
0.678347	1.05751
-0.764042	1.25562
0.0704156	1.34271
1.08429	1.09303
1.20465	1.27355
0.296615	1.17379
-2.74915	1.60189
0.434435	1.20645
0.693813	1.3048
-1.28393	1.52834
0.962272	1.28184
-0.846216	1.39864
0.571015	1.22902
0.462303	1.20591
-1.13352	1.66215
0.548341	1.25974
-0.385965	1.57746
-0.256379	1.38144
0.985823	1.0454
-0.649537	1.02063
0.527951	1.4156
-1.38799	1.50347
1.02735	1.30848
1.3839	0.974239
0.285137	1.19697
-0.488489	1.55303
0.397418	0.974956
-0.0277925	1.57817
-0.0375488	1.36005
0.0658446	1.18344
1.49522	0.889805
1.35981	0.986685
1.02252	0.905221
NA	1.59774
0.560397	1.21859
-1.07196	1.28699
1.26987	1.07379
0.326217	1.27001
-0.410287	1.46097
0.791899	0.889564
0.427601	1.04377
0.779858	1.38968
NA	1.30462
-0.350143	1.57761
-0.476249	1.45131
-1.19695	1.77946
0.786314	1.34348
0.067692	1.31818
0.111425	1.24782
-0.428053	1.51728
0.299825	1.14837
NA	1.18628
1.29114	1.33286
0.716764	1.15483
1.06554	1.22358
0.843583	1.13319
1.09095	1.18454
0.857577	1.14149
