# Supplementary material for: Spatiotemporal patterns of locus coeruleus integrity predict cortical tau and cognition
Source: Nat Aging. 2024 Apr 25;4(5):625–37. doi: 10.1038/s43587-024-00626-y (PMC11108787; doi:10.1038/s43587-024-00626-y)
Supplement: Supplementary file 9 — Data for reproducing the plot(s) in Extended Data Fig. 9. [file 43587_2024_626_MOESM9_ESM.xlsx]

## Sheet: Sheet1
Follow-up PACC5	Left MTL (baseline)	Right MTL (baseline)
0.907218	1.40956	2.0038
0.856468	1.01728	1.26494
-0.184353	1.39703	1.39021
0.979537	1.08801	1.59945
0.121388	1.28963	1.36
-0.208853	1.3801	1.31916
-0.687063	1.26227	1.39788
0.363503	1.03135	1.18934
0.359186	1.16048	1.20062
-0.0287474	1.37914	1.40812
1.06072	1.18005	1.19809
0.227837	1.23694	1.21119
0.645647	1.27962	1.3728
1.19581	1.38879	1.54527
0.264932	1.37286	1.35131
1.4018	1.39456	1.57474
-0.347666	1.14716	1.4885
-0.109158	1.49231	1.65262
0.710888	1.2836	1.64353
0.678347	1.3041	1.22928
-0.764042	1.44995	1.61499
0.0704156	1.44451	1.51952
1.08429	1.44261	1.40035
1.20465	1.11829	1.54175
0.296615	1.29162	1.44053
-2.74915	1.67572	1.94491
0.434435	1.0629	1.29321
0.693813	1.39687	1.55197
-1.28393	1.69136	1.81853
0.962272	1.48307	1.65706
-0.846216	1.85707	1.85139
0.571015	1.37059	1.60517
0.462303	1.2398	1.12173
-1.13352	1.51074	1.62264
0.548341	1.44612	1.67452
-0.385965	1.42459	1.72187
-0.256379	1.60985	2.01931
0.985823	1.03213	1.12284
-0.649537	1.37876	1.61232
0.527951	1.55419	2.02889
-1.38799	1.74224	1.6077
1.02735	1.20876	1.34572
1.3839	1.28833	1.24591
0.285137	1.15557	1.38724
-0.488489	1.56608	1.65245
0.397418	1.08581	1.17821
-0.0277925	1.32618	1.25789
-0.0375488	1.37359	1.59552
0.0658446	1.15592	1.2147
1.49522	1.00322	1.07189
1.35981	1.26238	1.36695
1.02252	0.987483	1.15355
NA	1.57594	1.65628
0.560397	1.26295	1.61375
-1.07196	1.61736	1.95844
1.26987	1.42038	1.58085
0.326217	1.19224	1.45509
-0.410287	1.23439	1.29563
0.791899	1.41838	1.63912
0.427601	1.46096	1.62684
0.779858	1.20616	1.45286
NA	1.16703	1.19704
-0.350143	1.56425	1.91567
-0.476249	1.32161	1.4304
-1.19695	1.84065	2.13479
0.786314	1.31751	1.52722
0.067692	1.67552	1.99305
0.111425	1.21606	1.5762
-0.428053	1.87995	1.98411
0.299825	1.20393	1.43691
NA	1.17337	1.17451
1.29114	1.21066	1.59879
0.716764	1.47581	1.66906
1.06554	1.35343	1.46977
0.843583	1.25649	1.25165
1.09095	1.21294	1.39085
0.857577	1.41216	1.55162
